# Supplementary material for: Characterization of the gut microbiota in hemodialysis patients with sarcopenia
Source: Int Urol Nephrol. 2021 Nov 29;54(8):1899–906. doi: 10.1007/s11255-021-03056-6 (PMC9262794; doi:10.1007/s11255-021-03056-6)
Supplement: Supplementary file 2 — Supplementary file2 (XLXS 22 KB) [file 11255_2021_3056_MOESM2_ESM.xlsx]

## Sheet: Sheet1
附件1
2021年度连云港市第六期“521工程”科研资助立项项目
序号	姓名	工作单位及职务	项目名称	主管部门	培养层次	资助金额	项目编号
1	刘卫生	连云港中复连众复合材料集团有限公司副总经理	48K大丝束碳纤维在大型风电叶片上的高效应用技术研发	开发区	一	20	LYG06521202101
2	章晨峰	江苏康缘药业股份有限公司研发总监	以高尿酸血症和痛风候选组分药物为示范的组分中药配伍配比研究	开发区	一	20	LYG06521202102
3	陈波	连云港市中医院肾病科主任	羟基红花黄色素A靶向PI3K/AKT信号活化调节血液透析相关血管平滑肌细胞异常增生与迁移的作用与机制研究	市卫健委	一	20	LYG06521202103
4	施辉	连云港市第二人民医院院长	包载siRNA具有靶向作用的纳米聚合物克服脑胶质瘤对替莫唑胺耐药性的研究	市卫健委	一	20	LYG06521202104
5	舒阳	连云港市城乡建设局总工程师办公室副总工	深厚海淤地质条件预应力桩基础创新研究与工程应用	市人才办	一	20	LYG06521202105
6	王开春	中蓝连海设计研究院有限公司环保事业部副总、环保研究所所长	环保耐盐反硝化微生物菌剂产品开发	市人才办	一	20	LYG06521202106
7	王淑军	江苏海洋大学食品科学与工程学院院长	耐盐海洋水产品加工专用蛋白酶制剂及活性肽制备关键技术研究	江海大	一	15	LYG06521202107
8	张云飞	江苏海洋大学海洋工程学院	面向智能救生系统的深度学习行为识别算法研究	江海大	一	15	LYG06521202108
9	李文豪	港口集团工程技术部副总经理	纯电动拖轮研发与制造	市国资委	一	15	LYG06521202109
10	孙成祥	连云港师范高等专科学校质量监督处处长	植物微生物燃料电池与生物膜电极协同处理含磷废水关键技术研究	市教育局	一	15	LYG06521202110
11	华雪珍	解放路小学校长	全学科项目导学实践研究	海州区	一	10	LYG06521202111
12	王建华	建宁小学校长	人工智能与学科教学深度融合的应用研究	海州区	一	10	LYG06521202112
13	刘虎平	连云港市连云区教师发展中心副主任	大众文化语境下小学生经典阅读与言语表达的实践研究	连云区	一	10	LYG06521202113
14	武建军	连云港市墟沟小学教育集团校长	场域创新下数学活动的建构	连云区	一	10	LYG06521202114
15	蔡珍树	江苏省海州高级中学	基于GIS技术的学生地理空间思维力培养	市教育局	一	10	LYG06521202115
16	刘飞	正大天晴药业集团股份有限公司技术总监	TQB3909一期临床研究	海州区	二	15	LYG06521202116
17	王树怀	日出东方控股股份有限公司副总裁、总工程师	太阳能供热制冷系统能效提升与能源协同关键技术研究	海州区	二	15	LYG06521202117
18	孙兰萍	连云港中远海运特种装备制造有限公司技术质量部经理	大容积轻量化LNG罐箱产品研发	开发区	二	15	LYG06521202118
19	钟向宏	连云港石化有限公司副总经理	Hostalen ACP聚乙烯催化剂的开发	徐圩新区	二	15	LYG06521202119
20	张 斌	连云港杜钟新奥神氨纶有限公司总经理	形状记忆氨纶开发	市国资委	二	15	LYG06521202120
21	初阳	中国船舶重工集团公司第七一六研究所部门副主任	海空体系DK仿真系统智能接口与引擎研发	海州区	二	10	LYG06521202121
22	刘云	连云港市第一人民医院药学部副主任	肺动脉高压治疗新靶点G蛋白偶联受体146的发现及机制和临床意义	市卫健委	二	10	LYG06521202122
23	张海林	连云港市第一人民医院副院长	维持性血液透析肌少症患者透析中运动干预方案的构建与应用研究	市卫健委	二	10	LYG06521202123
24	吴风雷	连云港市第一人民医院肿瘤医学部副主任	基于“Immune-excluded”概念构建的智能型靶向纳米投递系统在胃癌中的应用及机制研究	市卫健委	二	10	LYG06521202124
25	张小宝	连云港市第一人民医院麻醉科副主任	NLRP3介导的中枢炎症在小胶质细胞活化致POCD的机制研究	市卫健委	二	10	LYG06521202125
26	马靓	连云港市第一人民医院护理部主任	“互联网+医联体”背景下连云港地区脑卒中患者全程照护模式构建与应用研究	市卫健委	二	10	LYG06521202126
27	苗永昌	连云港市第二人民医院副院长	HNRNPC调节circNF1的m6A甲基化通过ceRNA式作用促进结直肠癌肝转移的机制研究	市卫健委	二	10	LYG06521202127
28	高焕	江苏海洋大学海洋科学与水产学院副院长	替代日本囊对虾养殖沙底纳米材料的研制及应用	江海大	二	10	LYG06521202128
29	徐军田	江苏海洋大学海洋科学与水产学院院长	基于绿藻防控的紫菜生态养殖技术集成与示范	江海大	二	10	LYG06521202129
30	孙靖	江苏海洋大学理学院副院长	基于动态进化优化的水下无线传感器网络结构优化	江海大	二	10	LYG06521202130
31	蒋廷臣	江苏海洋大学人事处处长	高效探测江苏浅海复杂海底地形技术研究	江海大	二	10	LYG06521202131
32	杨涛	江苏海洋大学环境与化学工程学院系副主任	二维硫化钼的表面活化及三维水分解催化剂构筑	江海大	二	10	LYG06521202132
33	高嵩	江苏海洋大学药学院教师	基于T4噬菌体的多功能复合型生物传感器材料研究开发	江海大	二	10	LYG06521202133
34	潘美红	连云港市农业科学院蔬菜研究所副主任	基于高通量测序和代谢组技术高效创制抗蓟马洋葱新种质	市农业农村局	二	10	LYG06521202134
35	尚庆伟	连云港市农业信息中心负责人	蔬菜绿色高效生产技术集成与应用	市农业农村局	二	10	LYG06521202135
36	邵晞	连云港市农村能源环境保护办公室主任	设施蔬菜秸秆原位还田肥料化利用	市农业农村局	二	10	LYG06521202136
37	周振玲	连云港市农业科学院科研处处长	水稻苗期耐盐基因OsGRAS54的克隆与功能分析	市农业农村局	二	10	LYG06521202137
38	马晨晨	连云港市气象台副台长	沂沭泗流域水位对极端降水的响应特征及连云港防汛服务方案	市人才办	二	10	LYG06521202138
39	王圳	连云港市林业技术指导站	云台山珍稀树种流苏保护利用关键技术研究	市人才办	二	10	LYG06521202139
40	褚朝森	连云港中医药高等职业技术学校教师	超声波辅助合成色酮-3-甲酸	市教育局	二	10	LYG06521202140
41	掌健	孔望山小学副书记、副校长	“孔望山文化”跨学科课程的建构与实施	海州区	二	5	LYG06521202141
42	邹响太	连云港市东港中学副校长	学科核心素养视角下初中英语阅读教学关键问题实践研究与成果推广	连云区	二	5	LYG06521202142
43	张元	江苏海洋大学马克思主义学院教师	新时代网络社会协同治理体系创新研究	江海大	二	5	LYG06521202143
44	李南亮	江苏省海州高级中学教师	历史探究性学习的有效性深化研究	市教育局	二	5	LYG06521202144
45	张俊才	连云港外国语学校	高中思想政治课议题式教学实践研究	市教育局	二	5	LYG06521202145
46	白桂彩	连云港工贸高等职业技术学校教科研处处长	基于虚拟现实技术的粮食仓储仿真教学资源构建研究	市教育局	二	5	LYG06521202146
47	黄 威	连云港市沃鑫高新材料有限公司董事长兼研发中心主任	高性能碳化硅防弹陶瓷用特种微纳结合粉体研发及产业化	东海县	三	8	LYG06521202147
48	冯维娥	江苏弘扬石英制品有限公司总经理	灰色石英玻璃管制备研究	东海县	三	8	LYG06521202148
49	王德才	连云港杰瑞电子有限公司项目负责人	高精度宽口径平面感应式角度编码器技术研究	海州区	三	8	LYG06521202149
50	黄朋举	中交第三航务工程局有限公司江苏分公司副总经理	新型全装配式高桩码头应用技术研究	连云区	三	8	LYG06521202150
51	张彬彬	丰益高分子材料（连云港）有限公司	高盐废水MBR生物膜处理系统的构建及关键技术研究	连云区	三	8	LYG06521202151
52	苏永胜	丰益高分子材料（连云港）有限公司	天然植物基沥青乳化剂的工艺开发	连云区	三	8	LYG06521202152
53	黄辉秀	连云港中复连众复合材料集团有限公司副总工程师研发经理	高密度PET泡沫在大型风电叶片上的应用研究	开发区	三	8	LYG06521202153
54	郭昌山	江苏恒瑞医药股份有限公司合成技术高级总监	临床急需超复杂药物甲磺酸艾立布林的研究开发	开发区	三	8	LYG06521202154
55	关欣颖	连云港市第一人民医院临床医学部副主任	线粒体功能损伤介导的CGRP信号脱敏异常在偏头痛中的作用和机制研究	市卫健委	三	8	LYG06521202155
56	胡文龙	连云港市第一人民医院皮肤科副主任医师	外泌体中miR-1246在梅毒血清固定中作用机制研究	市卫健委	三	8	LYG06521202156
57	高绪柱	连云港市第二人民医院中心实验室副主任兼市临床肿瘤研究所副所长	mRNA胞嘧啶修饰蛋白在活细胞内的鉴定及其功能研究	市卫健委	三	8	LYG06521202157
58	惠开元	连云港市第一人民医院肿瘤实验室主任	靶向VEGFR2通过外泌体miRNA-3200-3p促进NSCLC免疫微环境中Treg细胞衰老的机制研究	市卫健委	三	8	LYG06521202158
59	刘明明	连云港市第二人民医院脊柱外科科主任	梓醇通过KDM7A干预糖尿病肾病继发骨质疏松症的机制研究	市卫健委	三	8	LYG06521202159
60	梁伟	连云港市第二人民医院检验科主任、中心实验室主任	基于重组酶聚合酶等温扩增结合胶体金试纸条（RPA-LFS）的新型隐球菌性脑膜炎的临床快速可视化分子诊断技术开发应用	市卫健委	三	8	LYG06521202160
61	班鑫鑫	江苏海洋大学环境与化学工程学院	低压驱动型高效节能有机发光二极管的材料设计和器件研究	江海大	三	8	LYG06521202161
62	卢国俭	连云港师范高等专科学校	钕铁硼废料控制浸出稀土元素的回收研究	市教育局	三	8	LYG06521202162
63	刘敏华	灌云县人民医院医务科科长、重症医学科主任	提高置换液钠离子浓度在慢性肾衰竭合并脑出血患者血液净化中的应用	灌云县	三	5	LYG06521202163
64	孙涛	连云港杰瑞电子有限公司	负载点脉冲电源输入峰值电流抑制技术研究	海州区	三	5	LYG06521202164
65	仲兆柏	连云港润众制药有限公司副总经理	醋酸卡泊芬净合成工艺优化	开发区	三	5	LYG06521202165
66	单玲	连云港市妇幼保健院护理部主任	流量控制瓶喂技术对早产儿经口喂养能力的影响	市卫健委	三	5	LYG06521202166
67	周建国	连云港市中医院	3D-ASL联合CDFI在单侧MCA M1段慢性闭塞后脑灌注状态及临床预后评估中的应用研究	市卫健委	三	5	LYG06521202167
68	任曙霞	连云港市气象服务中心副主任	连云港设施农业气象保障关键技术研究	市人才办	三	5	LYG06521202168
69	吴海龙	江苏省海洋资源开发研究院（连云港）副院长	海州湾“IMTA模式”生态立体养殖模式研究	市科技局	三	5	LYG06521202169
70	贾润红	连云港师范高等专科学校	一种新颖的多氰基取代芳香酯的双氧合合成方法和结构表征	市教育局	三	5	LYG06521202170
71	张启道	东海县温泉镇第二中心小学教师	基于“STEM”教育理念的小学生跨界阅读实践研究	东海县	三	3	LYG06521202171
72	徐雪梅	江苏省东海高级中学教师	基于“立德树人”的学校德育评价实践研究	东海县	三	3	LYG06521202172
73	宋凯	连云港市新海实验中学副校长	全域沉浸式体验：“字在语文”学科发展示范中心建设	市教育局	三	3	LYG06521202173
74	乔本师	江苏省海州高级中学	体验式高中语文课程的开发与应用研究	市教育局	三	3	LYG06521202174
75	张未	连云港师专一附小教科处主任	小学英语群文阅读行动研究	市教育局	三	3	LYG06521202175
76	尚继武	连云港师范高等专科学校	《镜花缘》叙事艺术的文化意蕴	市教育局	三	3	LYG06521202176
